# Supplementary material for: Multidisciplinary recommendations for palliative and supportive care in Creutzfeldt-Jakob disease and related disorders
Source: Age Ageing. 2026 Jul 19;55(7):afag206. doi: 10.1093/ageing/afag206 (PMC13381037; doi:10.1093/ageing/afag206)
Supplement: Supplementary_materials_afag206 [file supplementary_materials_afag206.zip]

Archive with 2 entries (2 files):
- Supplementary_materials_afag206.docx
- aa-26-1169-File006.pdf
